# Supplementary material for: Targeting the SPC25/RIOK1/MYH9 Axis to Overcome Tumor Stemness and Platinum Resistance in Epithelial Ovarian Cancer
Source: Adv Sci (Weinh). 2024 Nov 3;11(47):2406688. doi: 10.1002/advs.202406688 (PMC11653702; doi:10.1002/advs.202406688)
Supplement: Supplementary file 2 — Supporting Information [file ADVS-11-2406688-s001.zip]

Archive with 21 entries (21 files):
- Additional sheet 1 for Table 2.pdf
- Additional sheet 2 for Table2.pdf
- Agar Gel.pdf
- Authorship-change-form_AS.pdf
- CHIP_CTNNB1.scn
- CHIP_GAP_1.scn
- CHIP_GAP_2.scn
- PCR1.scn
- PCR2.scn
- PCR3.scn
- PCR4.scn
- PCR5.scn
- PCR6.scn
- PCR_GAP.scn
- RIP_CTNNB1_1.scn
- RIP_CTNNB1_2.scn
- RIP_GAP_1.scn
- RIP_GAP_2.scn
- SourceData(2).xlsx
- SourceData.xlsx
- Unedited WB.pdf
