# Supplementary material for: Targeting the SPC25/RIOK1/MYH9 Axis to Overcome Tumor Stemness and Platinum Resistance in Epithelial Ovarian Cancer
Source: Adv Sci (Weinh). 2024 Nov 3;11(47):2406688. doi: 10.1002/advs.202406688 (PMC11653702; doi:10.1002/advs.202406688)
Supplement: Supplementary file 2 — Supporting Information [file ADVS-11-2406688-s001.zip › SourceData(2).xlsx]

## Sheet: Fig1C,S1A-B
Generation 4th, tumor volume (mm3)
Treatment week	Vehicle			CDDP (5mg/kg)
0	198.732	211.776	203.914	184.729	214.171	195.034
1	324.238	353.848	379.623	302.561	322.929	356.227
2	425.91	447.017	478.208	407.491	421.799	456.981
3	592.706	620.618	659.914	586.578	605.535	637.338
4	682.643	711.699	772.006	653.034	703.034	747.993
5	859.254	903.342	947.454	812.541	874.293	907.378
Generation 1st, tumor volume (mm3)
Treatment week	Vehicle			CDDP (5mg/kg)
0	189.564	206.133	214.492	204.495	211.466	220.215
1	282.686	294.098	285.715	208.806	215.647	226.228
2	433.084	456.514	499.688	281.014	316.995	341.718
3	511.959	553.393	593.166	312.306	344.764	382.823
4	647.217	700.579	724.103	323.689	365.904	396.905
5	756.116	815.165	833.693	354.352	408.267	454.607

## Sheet: Fig1E-1G,S1F
Expression of SPC25 in CDDP-resistant and Parental CDX tumor of Blab/c Nude mice (Ct)									Expression of SPC25 in Platinum-resistant and -sensitive tumors of EOC patients (Ct)
Group	Gapdh_rep1	Gapdh_rep2	Gapdh_rep3	SPC25_rep1	SPC25_rep2	SPC25_rep3			Group	Gapdh_rep1	Gapdh_rep2	Gapdh_rep3	SPC25_rep1	SPC25_rep2	SPC25_rep3
Resistant#1	16.848	16.756	16.927	25.239	25.165	25.321			P#1Resistant	16.317	16.261	16.236	25.355	25.349	25.367
Resistant#2	16.527	16.528	16.505	25.391	25.423	25.351			P#2Resistant	17.687	17.567	17.717	26.513	26.391	26.387
Resistant#3	16.727	16.712	16.659	25.344	25.375	25.435			P#3Resistant	17.261	17.305	17.224	25.705	25.752	25.831
Parental#1	16.687	16.798	16.897	26.693	26.715	26.751			P#4Resistant	16.943	17.015	16.893	25.289	25.308	25.343
Parental#2	16.862	16.837	16.771	26.674	26.477	26.582			P#5Resistant	17.191	17.234	17.121	25.333	25.346	25.314
Parental#3	16.734	16.848	16.558	26.336	26.395	26.474			P#1Sensitive	17.546	17.371	17.462	27.273	27.321	27.392
									P#2Sensitive	17.011	16.897	17.053	27.031	27.11	27.053
									P#3Sensitive	17.359	17.363	17.411	27.382	27.331	27.331
Expression of SPC25 across different generation CDX tumor of Blab/c Nude mice in CDDP group (Ct)									P#4Sensitive	16.661	16.823	16.587	27.166	27.214	27.183
Generation	Gapdh_rep1	Gapdh_rep2	Gapdh_rep3	SPC25_rep1	SPC25_rep2	SPC25_rep3			P#5Sensitive	17.774	17.842	17.858	27.383	27.328	27.365
1st	17.013	17.354	17.197	27.496	27.737	27.628
2nd	16.968	16.875	17.154	26.835	27.032	26.963
3rd	16.826	17.002	16.952	26.448	26.397	26.314			Expression of SPC25 in EOC cell lines (Ct)
4th	16.654	16.763	16.924	25.574	25.623	25.706			Group	Gapdh_rep1	Gapdh_rep2	Gapdh_rep3	SPC25_rep1	SPC25_rep2	SPC25_rep3
									COV644	16.615	16.545	16.837	28.754	28.583	28.893
									OVCAR3	17.011	16.941	17.124	28.631	28.683	28.789
									A2780	17.191	17.363	17.235	27.607	27.433	27.731
									HEY-A8	16.765	16.661	16.831	26.321	26.414	26.453
									SKOV3	16.716	16.847	16.629	26.102	26.071	26.063
									OVCAR8	17.115	17.059	17.232	26.281	26.364	26.167

## Sheet: Fig1K,S1M
Bioluminescence counts of OVCAR3 beared Blab/c Nude mice (CDDP treatment)
Primary luci counts
Week after CDDP treatment	Vector						SPC25
0	2079019	2087316	2141701	2105050	2218699	2150337	2067939	2182485	2358655	2168182	2248640	2375703
1	2144249	2085620	2243311	2707158	2451466	2408249	2871019	2922997	3065305	3275953	3193512	3499395
2	2246656	2357607	2463665	2945385	2747947	2457551	3587040	3576283	3137662	3294732	3341402	3978936
3	2252318	2705573	2810420	2968322	2860460	2696251	3641835	4024620	3596605	3999406	4746551	3715447
4	2489635	2937725	3028105	3575641	2883279	2771593	4734658	4847692	5023804	5524770	4747658	4400285
5	2665056	3151429	3319665	3610073	3091964	2786042	5746936	5306377	5042213	5948170	4929270	4514574
6	2847866	3262905	3468756	3672175	3318781	2817396	6959596	5642536	6236789	6519683	5861762	5622337
Bioluminescence counts of OVCAR8 beared Blab/c Nude mice (CDDP treatment)
Primary luci counts
Week after CDDP treatment	sh-Scramble						sh-SPC25#1
0	2224222	2388056	2370435	2180118	2388845	2144845	2237666	2107314	2389353	2246540	2363605	2116604
1	2885212	2650336	2655841	3312802	3357184	2806050	2817402	2270421	2442192	2329922	2476266	2270570
2	3236203	3072167	2916650	3477551	3944602	2913557	2902601	2369727	2560747	2607073	2512147	2319370
3	4244129	3682071	3340858	3984672	4491772	3514721	3183889	2549403	2717734	3044654	2630865	2414378
4	5052377	4296072	4018547	4541155	5370917	4804479	3377752	2816341	2903136	3103017	2822470	2491275
5	5487196	5089357	4821948	5578511	6349247	5298059	3494802	3037824	2916598	3075837	2830479	2546533
6	6333136	5816566	5127682	6013095	6580445	5949810	3849623	3271408	3289296	3373586	3243747	2803350

## Sheet: Fig1L
Survival of tumor cell-beared Blab/c Nude mice under CDDP treatment
Days after CDDP treatment	Vector	SPC25	sh-Scramble	sh-SPC25#1
58	1
70	0
64	0
62	1
82	0
85	0
50		1
52		1
51		1
55		1
52		1
62		1
54			1
50			1
55			1
55			1
53			1
57			1
72				1
63				0
59				1
60				1
79				0
89				0

## Sheet: Fig1M-N
TUNEL assay in OVCAR3 xenograted tumor tissues
TUNEL+ cell (%)	#1	#2	#3	#4	#5	#6
Vector	31.16	27.27	21.88	26.01	32.74	29.56
SPC25	8.84	3.44	6.27	4.43	7.25	8.02
TUNEL assay in OVCAR8 xenograted tumor tissues
TUNEL+ cell (%)	#1	#2	#3	#4	#5	#6
sh-Scramble	5.89	11.46	4.76	9.62	7.34	8.41
sh-SPC25#1	27.13	29.66	28.67	22.53	32.03	26.06

## Sheet: FigS1H
OVCAR3 cell lines under CDDP treatment									OVCAR8 cell lines under CDDP treatment
Primary OD values									Primary OD values
interupption/group	Vector			SPC25					interupption/group	sh-Scramble			sh-SPC25#1			sh-SPC25#2
DMSO	1.503	1.497	1.513	1.514	1.502	1.511			DMSO	1.513	1.524	1.506	1.514	1.507	1.519	1.499	1.487	1.505
0.01uM	1.496	1.489	1.493	1.504	1.499	1.496			0.01uM	1.519	1.506	1.493	1.502	1.494	1.495	1.514	1.519	1.522
0.1uM	1.489	1.474	1.487	1.485	1.493	1.498			0.1uM	1.492	1.487	1.502	1.486	1.481	1.478	1.495	1.511	1.487
1uM	0.703	0.722	0.708	1.474	1.492	1.487			1uM	1.484	1.479	1.491	0.671	0.668	0.679	0.715	0.699	0.704
10uM	0.414	0.427	0.435	0.704	0.687	0.717			10uM	0.713	0.733	0.704	0.402	0.386	0.378	0.431	0.448	0.414
100uM	0.304	0.314	0.325	0.496	0.485	0.479			100uM	0.518	0.502	0.497	0.307	0.292	0.289	0.332	0.353	0.362
1000uM	0.212	0.223	0.219	0.346	0.354	0.339			1000uM	0.342	0.359	0.348	0.194	0.211	0.198	0.197	0.218	0.185
COV644 cell lines under CDDP treatment									SKOV3 cell lines under CDDP treatment
Primary OD values									Primary OD values
interupption/group	Vector			SPC25					interupption/group	sh-Scramble			sh-SPC25#1			sh-SPC25#2
DMSO	1.519	1.528	1.504	1.493	1.509	1.513			DMSO	1.523	1.512	1.507	1.533	1.545	1.527	1.503	1.515	1.497
0.01uM	1.508	1.511	1.489	1.488	1.494	1.483			0.01uM	1.516	1.496	1.513	1.524	1.516	1.507	1.494	1.486	1.477
0.1uM	1.481	1.495	1.476	1.477	1.485	1.472			0.1uM	1.504	1.515	1.505	1.515	1.491	1.503	1.425	1.401	1.413
1uM	0.728	0.752	0.734	1.464	1.478	1.456			1uM	1.496	1.491	1.509	0.678	0.657	0.687	0.774	0.797	0.766
10uM	0.455	0.462	0.431	0.652	0.694	0.682			10uM	0.736	0.742	0.752	0.412	0.427	0.407	0.519	0.499	0.505
100uM	0.321	0.335	0.341	0.467	0.454	0.447			100uM	0.494	0.513	0.526	0.266	0.272	0.255	0.418	0.421	0.407
1000uM	0.214	0.196	0.209	0.317	0.332	0.324			1000uM	0.311	0.336	0.323	0.185	0.163	0.173	0.325	0.308	0.315

## Sheet: FigS1I
OVCAR3 under CDDP treatment (10μM)					COV644 under CDDP treatment (10μM)
PI+/AnnexinV+	#1	#2	#3		PI+/AnnexinV+	#1	#2	#3
Vector	21.37	25.13	28.24		Vector	23.38	26.97	27.94
SPC25	9.75	8.73	6.45		SPC25	9.53	5.89	7.71
OVCAR8 under CDDP treatment (10μM)					SKOV3 under CDDP treatment (10μM)
PI+/AnnexinV+	#1	#2	#3		PI+/AnnexinV+	#1	#2	#3
Scramble	7.42	8.61	9.34		Scramble	8.18	6.89	9.75
sh-SPC25#1	24.86	27.38	21.74		sh-SPC25#1	30.36	26.95	22.58
sh-SPC25#2	24.57	21.02	29.26		sh-SPC25#2	29.63	24.64	23.77

## Sheet: FigS1J-K
Number of colonies COV644 under CDDP treatment (10μM)						Number of colonies OVCAR3 under CDDP treatment (10μM)
Replicate	#1	#2	#3			Replicate	#1	#2	#3
Vector	23	38	25			Vector	33	20	18
SPC25	145	161	179			SPC25	146	155	173
Number of colonies OVCAR8 under CDDP treatment (10μM)						Number of colonies SKOV3 under CDDP treatment (10μM)
Replicate	#1	#2	#3			Replicate	#1	#2	#3
Scramble	146	168	139			Scramble	145	132	164
sh-SPC25#1	18	25	16			sh-SPC25#1	29	15	20
sh-SPC25#2	20	29	12			sh-SPC25#2	14	18	27

## Sheet: Fig2C,S4B
OVCAR3-Vector						OVCAR3-SPC25
Dilution (number of cells)	number of wells	number of negative wells	negative ratio	Log(negative ratio, 2)		Dilution (number of cells)	number of wells	number of negative wells	negative ratio	Log(negative ratio, 2)
50	24	24	1	0		50	24	22	0.916667	-0.0870114
100	24	20	0.833333	-0.182322		100	24	18	0.75	-0.287682
200	24	21	0.875	-0.133531		200	24	16	0.666667	-0.405465
400	24	18	0.75	-0.287682		400	24	8	0.333333	-1.09861
800	24	14	0.583333	-0.538997		800	24	4	0.166667	-1.79176
COV644-Vector						COV644-Vector
Dilution (number of cells)	number of wells	number of negative wells	negative ratio	Log(negative ratio, 2)		Dilution (number of cells)	number of wells	number of negative wells	negative ratio	Log(negative ratio, 2)
50	24	24	1	0		50	24	23	0.958333	-0.0425596
100	24	23	0.958333	-0.0425596		100	24	19	0.791667	-0.233615
200	24	22	0.916667	-0.0870114		200	24	15	0.625	-0.470004
400	24	17	0.708333	-0.34484		400	24	9	0.375	-0.980829
800	24	13	0.541667	-0.613104		800	24	5	0.208333	-1.56862
OVCAR8-sh-Scramble						OVCAR8-sh-SPC25#1						OVCAR8-sh-SPC25#2
Dilution (number of cells)	number of wells	number of negative wells	negative ratio	Log(negative ratio, 2)		Dilution (number of cells)	number of wells	number of negative wells	negative ratio	Log(negative ratio, 2)		Dilution (number of cells)	number of wells	number of negative wells	negative ratio	Log(negative ratio, 2)
50	24	23	0.958333	-0.0425596		50	24	24	1	0		50	24	24	1	0
100	24	20	0.833333	-0.182322		100	24	22	0.916667	-0.0870114		100	24	23	0.958333	-0.0425596
200	24	14	0.583333	-0.538997		200	24	20	0.833333	-0.182322		200	24	21	0.875	-0.133531
400	24	11	0.458333	-0.780159		400	24	17	0.708333	-0.34484		400	24	19	0.791667	-0.233615
800	24	3	0.125	-2.07944		800	24	15	0.625	-0.470004		800	24	16	0.666667	-0.405465
SKOV3-sh-Scramble						SKOV3-sh-SPC25#1						SKOV3-sh-SPC25#2
Dilution (number of cells)	number of wells	number of negative wells	negative ratio	Log(negative ratio, 2)		Dilution (number of cells)	number of wells	number of negative wells	negative ratio	Log(negative ratio, 2)		Dilution (number of cells)	number of wells	number of negative wells	negative ratio	Log(negative ratio, 2)
50	24	23	0.958333	-0.0425596		50	24	24	1	0		50	24	24	1	0
100	24	19	0.791667	-0.233615		100	24	24	1	0		100	24	23	0.958333	-0.0425596
200	24	17	0.708333	-0.34484		200	24	20	0.833333	-0.182322		200	24	22	0.916667	-0.0870114
400	24	8	0.333333	-1.09861		400	24	19	0.791667	-0.233615		400	24	20	0.833333	-0.182322
800	24	4	0.166667	-1.79176		800	24	14	0.583333	-0.538997		800	24	15	0.625	-0.470004

## Sheet: Fig2D,S4C
OVCAR3 CD133+ Proportion (%)					COV644 CD133+ Proportion (%)
Replicate	#1	#2	#3		Replicate	#1	#2	#3
Vector	2.38	2.17	2.18		Vector	2.19	1.82	1.95
SPC25	7.42	7.18	7.58		SPC25	7.12	7.74	7.2
OVCAR8 CD133+ Proportion (%)					SKOV3 CD133+ Proportion (%)
Replicate	#1	#2	#3		Replicate	#1	#2	#3
sh-Scramble	7.45	7.27	7.15		sh-Scramble	7.13	7.05	6.87
sh-SPC25#1	2.19	1.61	2.27		sh-SPC25#1	2.12	2.09	2.11
sh-SPC25#2	2.43	2.33	1.52		sh-SPC25#2	2.52	2.38	2.43

[truncated: 40 more sheets: Fig2E-G, Fig2H, Fig2J,S4E, Fig2K,S4F, FigS4H-I, Fig2L, FigS4J-K, FigS4L-M, FigS4N-O, Fig2N, Fig2O, Fig2P, Fig3B,S5C, Fig3C, FigS5D, Fig3D, Fig3L, Fig3M, Fig3N, FigS6B …]
